# Supplementary material for: A Multi-Institutional, Retrospective, Observational Study on Administration Status and Safety of In-Hospital Oral Selenium Preparation in Pediatric Patients Predominantly Suffering from Gastrointestinal Disease
Source: Nutrients. 2024 Sep 17;16(18):3142. doi: 10.3390/nu16183142 (PMC11435100; doi:10.3390/nu16183142)
Supplement: Supplementary file 1 [file nutrients-16-03142-s001.zip]

Archive with 1 entries (1 files):
- nutrients-3203972-supplementary.pdf
